# Supplementary material for: Orally Administered Natural Lipid Nanoparticle-Loaded 6-Shogaol Shapes the Anti-Inflammatory Microbiota and Metabolome
Source: Pharmaceutics. 2021 Aug 28;13(9):1355. doi: 10.3390/pharmaceutics13091355 (PMC8472296; doi:10.3390/pharmaceutics13091355)
Supplement: Supplementary file 1 [file pharmaceutics-13-01355-s001.zip]

Archive with 1 entries (1 files):
- pharmaceutics-1315912-supplementary-r3.pdf
